# Supplementary material for: Mosaic: Single-Cell Atlas of Stress
Source: Cells. 2026 Apr 29;15(9):807. doi: 10.3390/cells15090807 (PMC13163097; doi:10.3390/cells15090807)
Supplement: Supplementary file 1 [file cells-15-00807-s001.zip]

Archive with 1 entries (1 files):
- cells-4198296-supplementary.pdf
